# Supplementary material for: Effect of Different Luting Protocols on the Bond Strength of Fiber-Reinforced CAD/CAM Blocks
Source: Polymers (Basel). 2026 Jan 7;18(2):160. doi: 10.3390/polym18020160 (PMC12845148; doi:10.3390/polym18020160)
Supplement: Supplementary file 1 [file polymers-18-00160-s001.zip]

Archive with 1 entries (1 files):
- polymers-4040448-supplementary.pdf
